# Supplementary material for: Regular Exercise and Weight-Control Behavior Are Protective Factors against Osteoporosis for General Population: A Propensity Score-Matched Analysis from Taiwan Biobank Participants
Source: Nutrients. 2022 Feb 2;14(3):641. doi: 10.3390/nu14030641 (PMC8838409; doi:10.3390/nu14030641)
Supplement: Supplementary file 1 [file nutrients-14-00641-s001.zip]

Archive with 1 entries (1 files):
- nutrients-1528503-supplementary.pdf
